# Supplementary material for: Buckling mediated by mobile localized elastic excitations
Source: PNAS Nexus. 2024 Feb 16;3(4):pgae083. doi: 10.1093/pnasnexus/pgae083 (PMC10983783; doi:10.1093/pnasnexus/pgae083)
Supplement: pgae083_Supplementary_Data [file pgae083_supplementary_data.zip]

Archive with 4 entries (4 files):
- PNASNEXUS-PNASNEXUS-2023-01158R-s01.pdf
- PNASNEXUS-PNASNEXUS-2023-01158R-V1.mp4
- PNASNEXUS-PNASNEXUS-2023-01158R-V2.mp4
- PNASNEXUS-PNASNEXUS-2023-01158R-V3.mp4
